# Supplementary material for: Gellan Gum/Alginate Films Containing Biogenic uva ursi Silver Nanoparticles: Analytical Characterization and Antiviral Activity Against HSV-1
Source: Molecules. 2026 Apr 28;31(9):1459. doi: 10.3390/molecules31091459 (PMC13164898; doi:10.3390/molecules31091459)
Supplement: Supplementary file 1 [file molecules-31-01459-s001.zip]

Archive with 1 entries (1 files):
- molecules-4259941-supplementary.pdf
